# Supplementary material for: Multi-pronged neuromodulation intervention engages the residual motor circuitry to facilitate walking in a rat model of spinal cord injury
Source: Nat Commun. 2021 Mar 26;12:1925. doi: 10.1038/s41467-021-22137-9 (PMC7997909; doi:10.1038/s41467-021-22137-9)
Supplement: Supplementary file 5 — Source Data [file 41467_2021_22137_MOESM5_ESM.xlsx]

## Sheet: Fig. 1
Panel 1b
	Latency (s)					Latency (normalized units)
Trial	Amplitude modulation
1	5.63	4	1.9	1.525		0.886525	0.694444	1.21359	1.47059
2	7.28	2.96	1.075	1.335		1.15741	0.968992	1.15741	1.62338
3	8.875	4.385	2.135	1.585		1.23762	1.32979	1.54321	1.50602
µA	60	80	100	120		60	80	100	120
	Frequency modulation
1	8.73	2.84	1.6	1.085		1.14679	1.25	1.71233	1.58228
2	7.545	3.35	1.505	1.16		1.15741	1.27551	1.86567	2.01613
3	9.35	3.15	1.69	0.865		1.38889	1.38889	1.64474	1.76056
Hz	30	40	50	60		30	40	50	60
	Pulse-width modulation
1	3.37	2.84	2.545	1.3		1.28866	1.25	1.58228	1.52439
2	4.5	3.35	2.395	1.545		1.42045	1.27551	1.73611	1.64474
3	6.285	3.15	2.075	1.46		1.68919	1.38889	1.5625	1.66667
µs	150	200	250	300		150	200	250	300

## Sheet: Fig.2
Panel 2d
	no 5HT, no stimulation	5HT, no stimulation	no 5HT + EES	no 5HT + MLR	No 5HT, EES + MLR	5HT + EES	5HT + MLR	5HT, EES + MLR
Rat
1	0.1381	0.0668	0.6342	0.1605	0.6469	0.0671	0.0668	1.1781
2	0.2205	0.806	0.2801	0.2268	-0.0052	2.243	0.3913	2.1895
3	0.39	0.6141	0.3548	0.3085	0.1886	0.6838	0.7114	0.6194
4	0.6348	0.7411	2.2025	0.4822	2.6067	2.3243	0.5102	2.9291
5	0.6496	1.4466	0.1892	0.6475	-0.0484	1.8681	0.9039	2.5035
6	0.57	1.1195	1.2415	0	2.1219	2.9732	0.9794	3.6226
Panel 2e
	Increase in step height	Spared tissue
Rat
1	1.111	35.5
2	-0.0535	12.4
3	-0.0644	16.6
4	0.6048	21
5	0.6354	21.6
6	0.6494	21.5

## Sheet: Fig.3
Panel 3d
	Modulation of step height (cm)
Rat	Spontaneous	5HT		Rat	Spontaneous	EES		Rat	5HT	5HT+EES		Rat	5HT	5HT+MLR		Rat	5HT+EES	5HT+EES+MLR
1	1.1757	3.1458		1	1.1102	3.6246		1	0.9376	3.6246		1	3.1458	3.439		1	3.6246	3.2751
2	1.1102	0.9376		2	0.8847	3.5435		2	4.1333	3.5435		2	0.9376	1.8209		2	3.5435	4.3949
3	0.8847	4.1333		3	1.0118	3.0227		3	2.622	3.0227		3	4.1333	3.9484		3	3.0227	4.5709
4	2.2386	3.3449		4	0.9009	3.7591		4	2.9512	3.7591		4	3.3449	3.2281		4	3.7591	4.8332
5	1.0118	2.622		5	1.5833	1.9916		5	2.5572	4.8758		5	2.622	2.5624		5	2.33857	3.43544
6	0.9009	2.9512		6	1.1493	3.6353		6	2.1743	3.4348		6	2.9512	2.7915		6	3.42706	4.25286
				7	1.8125	2.6371		7	1.8424	3.1546						7	2.47313	3.87098
				8	2.3668	2.3463		8	1.4315	3.0571						8	3.89659	5.42725
				9	0.2841	1.805		9	3.3179	3.8038						9	3.26741	4.80317
Panel 3e				10	1.3023	2.3161
	PC1					PC2							PC1 (average)
Rat	EES only	0.33	0.66	1		EES only	0.33	0.66	1			Rat	EES only	0.33	0.66	1
1, left	-2.48889	-0.947048	3.4457	-0.00976081		2.99752	7.09526	-4.63445	-5.45833			1	-3.98327	-1.75531	3.59108	2.1475
1, right	-5.47765	-2.56358	3.73647	4.30476		-3.63016	-0.576086	2.74754	1.4587			2	-7.59333	2.65374	1.40019	3.53939
2, left	-8.69656	0.449367	4.23519	4.01201		-0.941466	-0.208354	2.0948	-0.944983			3	-6.43541	-0.077208	-0.988923	7.50154
2, right	-6.49009	4.85812	-1.43481	3.06678		-1.7889	7.31696	-3.5935	-1.93455			4	-4.18845	-5.07973	1.76148	7.5067
3, left	-6.33044	-0.843945	0.474793	6.69959		2.24718	3.54889	-1.11387	-4.6822			5	-2.96194	2.05875	-4.1245	5.02769
3, right	-6.54037	0.689529	-2.45264	8.30349		-1.29092	0.213079	0.239416	0.838426
4, left	-4.01199	-3.9865	0.894205	7.10428		3.72216	-0.872342	-2.92733	0.077508
4, right	-4.36491	-6.17297	2.62876	7.90912		1.09972	0.797293	0.658622	-2.55563
5, left	-5.76658	2.01058	-1.99934	5.75534		-2.84022	-0.2658	1.505	1.60102
5, right	-0.157302	2.10692	-6.24965	4.30003		1.77121	3.33435	-0.158487	-4.94707
Control	PC1	PC2
Intact 1	13.8486	11.8678
Intact 2	10.5889	12.4779
Intact 3	11.9214	13.918
Intact 4	15.0131	10.3383
Intact 5	12.6313	11.5325
Intact 6	13.1327	13.9854
Intact 7	14.7257	10.6956
Intact 8	10.0407	13.0621
Intact 9	9.25069	15.3793
Intact 10	8.55894	14.4621
Intact 11	7.03437	10.6949
Intact 12	5.10215	10.7342
Intact 13	7.77465	14.4039									Increment in limb segment elevation (%)
Intact 14	8.95194	13.4343									Thigh	Leg	Foot
Intact 15	13.2439	12.4596									41.6834	33.2488	10.5426
Intact 16	14.7547	12.2147									14.6504	0.169605	0.600002
Intact 17	21.4835	17.8119									40.1438	-1.2431	1.82132
											24.0701	8.20588	1.24925
											30.0497	4.05821	7.13802
Panel 3f
	Step height (cm)					Hip excursion (deg)
Rat	EES only	0.33	0.66	1		EES only	0.33	0.66	1
1	2.33857	2.79813	3.2325	3.43544		19.8012	24.53	28.4056	28.055
2	3.42706	3.80833	3.87618	4.25286		28.1838	31.5944	31.0621	32.3129
3	2.47313	2.74445	2.93219	3.87098		27.0156	32.3595	31.1855	37.8607
4	3.89659	3.88563	4.881	5.42725		23.525	22.4778	26.78	29.1875
5	3.26741	3.86867	3.66517	4.80317		25.2583	29.3617	27.6533	32.8483
	Control
Intact 1	4.245					34.9
Intact 2	4.12					35.7
Intact 3	3.855					41.75
Intact 4	4.295					46.35
Intact 5	4.075					36.35
Intact 6	3.555					41.45
Intact 7	3.72					38.15
Intact 8	3.255					40.85
Intact 9	3.035					38.35
Intact 10	3.015					41.3
Intact 11	3.185					39.75
Intact 12	2.785					37.55
Intact 13	2.97					42.05
Intact 14	2.745					41
Intact 15	3.365					40.3
Intact 16	3.545					41.8
Intact 17	3.2					50.5

## Sheet: Fig. 4
Panel 4c
	Modulation of step height (cm)
Rat	No stimulation	EES		Rat	No stimulation	MLR		Rat	EES	MLR+EES
1	2.8444	2.0981		1	3.9756	3.9687		1	2.0981	3.0102
2	2.5556	2.6087		2	2.8444	2.631		2	2.6087	4.2967
3	3.4498	4.3698		3	2.5556	3.2657		3	4.3698	5.2505
4	2.1478	2.1239		4	2.5859	2.3361		4	2.1239	3.5793
5	2.4953	2.9461		5	3.4498	4.0277		5	2.08058	3.12411
6	2.2095	3.8681		6	2.1478	2.557		6	2.8275	4.36857
7	2.7804	3.268						7	2.13783	2.38579
8	2.3895	4.023						8	2.245	3.60294
9	3.3192	4.4252						9	2.98538	3.74375
								10	3.93823	4.58889
								11	2.96435	3.0075
Panel 4e
	Grimace stress score (%)
Rat	EES	EES + MLR
1	8.75	34.8214
2	6.25	28.125
3	12.5	20.3125
4	8.75	27.0833
5	10	26.25
6	6.25	17.1875
Panel 4f
	Time before initiation
	Latency (s)			Variability (s)
Rat	EES	EES + MLR		EES	EES + MLR
1	10.92	3.7		7.53	0.77
2	44.81	4.13		24.27	1.22
3	30.24	11.85		16.31	3.62
4	12.76	2.62		7.93	0.77
5	29.47	10.73		19.51	0.97
6	15.47	5.55		12.49	1.88
Panel 4g
	Distribution of c-Fos+ cells				Mixed model
index	X	Y	id		distance	density	id
1	-0.48995	-1.1732	Animal_01		1.33124	0.465517	Animal_01
2	-0.29919	-1.13064	Animal_01		1.11203	0.931034	Animal_01
3	-0.58711	-1.05828	Animal_01		0.897409	1	Animal_01
4	-0.43448	-0.94012	Animal_01		0.613408	0.431034	Animal_01
5	-0.43984	-0.88333	Animal_01		0.381724	0.982759	Animal_01
6	-0.4706	-0.86977	Animal_01		1.58606	0	Animal_01
7	-0.2813	-0.85205	Animal_01		1.86333	0.0862069	Animal_01
8	-0.00939	-1.16342	Animal_01		0.81408	0.28	Animal_02
9	-0.08055	-0.97128	Animal_01		0.598702	0.28	Animal_02
10	0.07261	-1.15527	Animal_01		0.349116	1	Animal_02
11	0.26826	-1.11304	Animal_01		1.56352	0	Animal_02
12	0.31467	-1.04534	Animal_01		1.12207	0	Animal_02
13	0.12493	-0.96293	Animal_01		1.40639	0.08	Animal_02
14	-0.41503	-0.82646	Animal_01		0.863476	0.557692	Animal_03
15	-0.48747	-0.81226	Animal_01		0.623924	1	Animal_03
16	-0.58221	-0.80966	Animal_01		1.10158	0.230769	Animal_03
17	-0.40105	-0.71135	Animal_01		1.35158	0.384615	Animal_03
18	-0.37576	-0.6659	Animal_01		0.396765	0.769231	Animal_03
19	-0.31291	-0.64972	Animal_01		1.72191	0	Animal_03
20	-0.45356	-0.60671	Animal_01		1.35253	0.444444	Animal_04
21	-0.47823	-0.57924	Animal_01		1.10978	0.916667	Animal_04
22	-0.2715	-0.52917	Animal_01		0.885059	1	Animal_04
23	-0.15522	-0.82119	Animal_01		0.600898	0.694444	Animal_04
24	-0.04812	-0.78581	Animal_01		0.387192	1	Animal_04
25	0.00592	-0.75505	Animal_01
26	-0.21283	-0.72536	Animal_01
27	-0.03901	-0.60439	Animal_01
28	-0.09261	-0.5714	Animal_01
29	-0.01762	-0.53716	Animal_01
30	-0.12159	-0.53132	Animal_01
31	0.02929	-0.52955	Animal_01
32	0.09256	-0.65088	Animal_01
33	-0.28441	-0.30888	Animal_01
34	-0.31404	-0.29025	Animal_01
35	-0.35728	-0.28601	Animal_01
36	-0.36427	-0.28014	Animal_01
37	-0.36954	-0.277	Animal_01
38	-0.4377	-0.24861	Animal_01
39	-0.45665	-0.20478	Animal_01
40	-0.2999	-0.19072	Animal_01
41	0.06561	-0.47619	Animal_01
42	-0.11313	-0.47162	Animal_01
43	-0.0081	-0.4423	Animal_01
44	-0.11999	-0.42595	Animal_01
45	0.05352	-0.41205	Animal_01
46	-0.00429	-0.39959	Animal_01
47	-0.13544	-0.37151	Animal_01
48	-0.21147	-0.36341	Animal_01
49	-0.13198	-0.32905	Animal_01
50	-0.14561	-0.32016	Animal_01
51	0.05731	-0.31009	Animal_01
52	-0.16409	-0.30739	Animal_01
53	-0.19095	-0.29592	Animal_01
54	-0.20616	-0.29527	Animal_01
55	-0.25243	-0.27437	Animal_01
56	0.05853	-0.25534	Animal_01
57	-0.10919	-0.23267	Animal_01
58	0.03986	-0.19591	Animal_01
59	-0.09101	-0.19472	Animal_01
60	-0.11609	-0.19162	Animal_01
61	-0.05932	-0.18586	Animal_01
62	-0.10359	-0.18157	Animal_01
63	0.27369	-0.47626	Animal_01
64	0.11771	-0.47369	Animal_01
65	0.21088	-0.44939	Animal_01
66	0.33179	-0.44934	Animal_01
67	0.22827	-0.43916	Animal_01
68	0.19135	-0.42592	Animal_01
69	0.36742	-0.39639	Animal_01
70	0.15526	-0.39597	Animal_01
71	0.10714	-0.39527	Animal_01
72	0.23287	-0.38796	Animal_01
73	0.22795	-0.36585	Animal_01
74	0.12262	-0.34626	Animal_01
75	0.13527	-0.30026	Animal_01
76	0.13712	-0.29627	Animal_01
77	0.3561	-0.25371	Animal_01
78	-0.32341	-0.1578	Animal_01
79	-0.50311	-0.13804	Animal_01
80	-0.3287	-0.13588	Animal_01
81	-0.34399	-0.13519	Animal_01
82	-0.29651	-0.06912	Animal_01
83	-0.35235	-0.06532	Animal_01
84	-0.46419	-0.06367	Animal_01
85	-0.29889	-0.05944	Animal_01
86	-0.28274	-0.00609	Animal_01
87	-0.46212	0.02078	Animal_01
88	-0.36685	0.04864	Animal_01
89	-0.3158	0.06574	Animal_01
90	-0.38209	0.07061	Animal_01
91	-0.34877	0.12086	Animal_01
92	-0.46809	0.14759	Animal_01
93	-0.20454	-0.17616	Animal_01
94	-0.21645	-0.17506	Animal_01
95	0.05962	-0.17096	Animal_01
96	-0.11002	-0.16734	Animal_01
97	-0.06148	-0.16707	Animal_01
98	-0.12081	-0.16422	Animal_01
99	-0.24895	-0.16056	Animal_01
100	-0.19086	-0.15191	Animal_01
101	-0.07711	-0.14895	Animal_01
102	-0.15387	-0.11636	Animal_01
103	-0.19894	-0.11497	Animal_01
104	-0.16669	-0.10893	Animal_01
105	0.06509	-0.10837	Animal_01
106	-0.05831	-0.09959	Animal_01
107	-0.10406	-0.09861	Animal_01
108	-0.20323	-0.08639	Animal_01
109	-0.23868	-0.07926	Animal_01
110	-0.03475	-0.075	Animal_01
111	-0.23562	-0.06142	Animal_01
112	-0.08692	-0.05414	Animal_01
113	-0.23674	-0.01637	Animal_01
114	-0.25677	-2e-05	Animal_01
115	-0.11218	0.01152	Animal_01
116	-0.20538	0.01942	Animal_01
117	-0.18639	0.0829	Animal_01
118	-0.21601	0.10145	Animal_01
119	0.22103	-0.11948	Animal_01
120	0.28549	-0.07502	Animal_01
121	0.17599	-0.03744	Animal_01
122	-0.55084	0.28706	Animal_01
123	-0.36565	0.29736	Animal_01
124	-0.48696	0.30156	Animal_01
125	-0.47532	0.31499	Animal_01
126	-0.28854	0.31736	Animal_01
127	-0.55616	0.34519	Animal_01
128	-0.32106	0.35067	Animal_01
129	-0.14182	0.15217	Animal_01
130	0.05673	0.21066	Animal_01
131	-0.02678	0.21365	Animal_01
132	-0.06686	0.22986	Animal_01
133	-0.09609	0.23256	Animal_01
134	-0.1039	0.34411	Animal_01
135	0.26653	0.31202	Animal_01
136	0.34676	0.39335	Animal_01
137	-0.54403	0.60483	Animal_01
138	-0.48551	0.60779	Animal_01
139	-0.48148	0.60802	Animal_01
140	-0.62038	0.67562	Animal_01
141	-0.52738	0.7239	Animal_01
142	-0.54188	0.76362	Animal_01
143	-0.30762	0.51466	Animal_01
144	-0.40043	0.55255	Animal_01
145	-0.35333	0.55302	Animal_01
146	-0.34621	0.57538	Animal_01
147	-0.32617	0.6319	Animal_01
148	-0.65071	0.79531	Animal_01
149	-0.70178	0.83858	Animal_01
150	-0.60472	0.85048	Animal_01
151	-0.52535	0.8532	Animal_01
152	-0.69751	0.86445	Animal_01
153	-0.72394	0.86779	Animal_01
154	-0.5146	0.86829	Animal_01
155	-0.69612	0.89466	Animal_01
156	-0.43214	0.90059	Animal_01
157	-0.69119	0.95658	Animal_01
158	-0.46799	0.96144	Animal_01
159	-0.54603	0.97704	Animal_01
160	-0.46926	0.98629	Animal_01
161	-0.55498	1.0475	Animal_01
162	-0.62921	1.08648	Animal_01
163	-0.31759	0.79095	Animal_01
164	-0.31915	0.80754	Animal_01
165	-0.37726	0.83581	Animal_01
166	-0.35554	0.85565	Animal_01
167	-0.35403	0.9089	Animal_01
168	-0.32718	0.94469	Animal_01
169	-0.34064	0.97531	Animal_01
170	-0.6544	1.1153	Animal_01
171	-0.47127	1.19187	Animal_01
172	-0.67117	1.1993	Animal_01
173	-0.49369	1.20745	Animal_01
174	-0.69268	1.22689	Animal_01
175	-0.55778	1.25613	Animal_01
176	-0.45678	1.27069	Animal_01
177	-0.66967	1.2738	Animal_01
178	-0.32169	1.2275	Animal_01
179	0.30616	0.76493	Animal_01
180	0.29112	0.77194	Animal_01
181	0.26448	0.80116	Animal_01
182	0.27156	0.84019	Animal_01
183	0.32604	0.97202	Animal_01
184	0.39404	1.08153	Animal_01
185	0.50053	0.67704	Animal_01
186	0.44312	0.74859	Animal_01
187	0.41489	0.80525	Animal_01
188	0.54027	0.82547	Animal_01
189	0.42753	0.87875	Animal_01
190	0.4859	0.97127	Animal_01
191	0.2867	1.1483	Animal_01
192	0.38239	1.27435	Animal_01
193	0.38678	1.27516	Animal_01
194	0.29369	1.35664	Animal_01
195	0.27839	1.37399	Animal_01
196	0.29911	1.38406	Animal_01
197	0.40059	1.4488	Animal_01
198	0.3199	1.45067	Animal_01
199	0.27013	1.53927	Animal_01
200	0.37716	1.74537	Animal_01
201	0.30901	1.76153	Animal_01
202	0.27973	1.78007	Animal_01
203	0.46971	1.22238	Animal_01
204	0.5373	1.35005	Animal_01
205	0.47922	1.36555	Animal_01
206	0.55915	1.46304	Animal_01
207	0.46066	1.64413	Animal_01
208	0.48367	1.77913	Animal_01
209	0.60256	1.47209	Animal_01
210	0.58551	1.76325	Animal_01
211	0.39592	1.8259	Animal_01
212	0.24682	1.83713	Animal_01
213	0.35672	1.92158	Animal_01
214	0.51564	1.80859	Animal_01
215	0.54774	1.92207	Animal_01
216	-1.25584	-0.11003	Animal_01
217	-1.15342	-0.09051	Animal_01
218	-1.23451	-0.03095	Animal_01
219	-1.1797	-0.00607	Animal_01
220	-1.28052	0.01273	Animal_01
221	-1.16394	0.02717	Animal_01
222	-1.17103	0.036	Animal_01
223	-1.1623	0.05297	Animal_01
224	-1.21218	0.07638	Animal_01
225	-1.27734	0.13307	Animal_01
226	-1.22507	0.1391	Animal_01
227	-1.19427	0.15501	Animal_01
228	-1.25966	0.16376	Animal_01
229	-1.27862	0.17326	Animal_01
230	-1.26119	0.19133	Animal_01
231	-1.15835	0.20447	Animal_01
232	-1.17825	0.23931	Animal_01
233	-1.27905	0.24492	Animal_01
234	-1.14644	0.25308	Animal_01
235	-1.16516	0.28637	Animal_01
236	-1.22011	0.29662	Animal_01
237	-1.1982	0.31605	Animal_01
238	-1.23986	0.33172	Animal_01
239	-1.16498	0.34135	Animal_01
240	-1.26947	0.3562	Animal_01
241	-1.23484	0.36948	Animal_01
242	-1.2473	0.37556	Animal_01
243	-0.98732	-0.21071	Animal_01
244	-0.99821	-0.18547	Animal_01
245	-1.03057	-0.0339	Animal_01
246	-1.0786	-0.0156	Animal_01
247	-1.04237	0.00794	Animal_01
248	-0.98656	0.02129	Animal_01
249	-1.06589	0.03306	Animal_01
250	-0.99699	0.03708	Animal_01
251	-1.03598	0.0476	Animal_01
252	-1.09181	0.05439	Animal_01
253	-0.99956	0.0603	Animal_01
254	-1.11753	0.07653	Animal_01
255	-1.0926	0.09229	Animal_01
256	-0.98155	0.10422	Animal_01
257	-0.98327	0.11668	Animal_01
258	-1.04436	0.12348	Animal_01
259	-0.99015	0.13373	Animal_01
260	-0.98011	0.16178	Animal_01
261	-1.00082	0.1697	Animal_01
262	-1.03771	0.18742	Animal_01
263	-1.11201	0.1889	Animal_01
264	-0.99632	0.20488	Animal_01
265	-1.0333	0.22858	Animal_01
266	-1.05842	0.31394	Animal_01
267	-0.8744	-0.22512	Animal_01
268	-0.90345	-0.19669	Animal_01
269	-0.8477	0.00725	Animal_01
270	-0.93679	0.02783	Animal_01
271	-0.86596	0.03158	Animal_01
272	-0.85168	0.05106	Animal_01
273	-0.96091	0.08524	Animal_01
274	-0.91208	0.09767	Animal_01
275	-0.95226	0.14815	Animal_01
276	-0.95829	0.16728	Animal_01
277	-0.82601	0.23789	Animal_01
278	-0.83846	0.2615	Animal_01
279	-0.94845	0.267	Animal_01
280	-0.9282	0.30261	Animal_01
281	-0.86439	0.32474	Animal_01
282	-0.86353	0.36394	Animal_01
283	-0.92348	0.41423	Animal_01
284	-0.72836	-0.15699	Animal_01
285	-0.78817	-0.13138	Animal_01
286	-0.77618	-0.11332	Animal_01
287	-0.76476	0.01871	Animal_01
288	-0.74665	0.04166	Animal_01
289	-0.7099	0.09265	Animal_01
290	-0.62613	-0.03814	Animal_01
291	-0.61045	0.10206	Animal_01
292	-0.59828	0.43323	Animal_01
293	-4.60591	-0.74414	Animal_01
294	-4.68001	-0.7243	Animal_01
295	-4.44908	-0.69125	Animal_01
296	-4.45133	-0.68475	Animal_01
297	-4.43178	-0.51853	Animal_01
298	-4.45161	-0.50976	Animal_01
299	-4.49725	-0.4927	Animal_01
300	-4.28224	-0.74305	Animal_01
301	-4.23162	-0.69362	Animal_01
302	-4.12315	-0.68611	Animal_01
303	-4.41781	-0.65247	Animal_01
304	-4.20704	-0.63616	Animal_01
305	-4.33746	-0.58426	Animal_01
306	-4.22521	-0.50477	Animal_01
307	-4.27169	-0.46818	Animal_01
308	-3.80309	-0.72561	Animal_01
309	-3.81657	-0.65514	Animal_01
310	-3.79811	-0.59372	Animal_01
311	-4.02116	-0.46095	Animal_01
312	-3.60302	-0.67534	Animal_01
313	-3.68516	-0.5819	Animal_01
314	-3.5312	-0.53217	Animal_01
315	-4.18752	-0.45159	Animal_01
316	-4.33827	-0.44884	Animal_01
317	-4.1726	-0.44272	Animal_01
318	-4.1569	-0.43608	Animal_01
319	-4.18999	-0.42642	Animal_01
320	-4.12392	-0.40479	Animal_01
321	-4.1678	-0.40072	Animal_01
322	-4.3843	-0.36721	Animal_01
323	-4.39683	-0.36677	Animal_01
324	-4.39877	-0.35086	Animal_01
325	-4.11776	-0.31135	Animal_01
326	-4.28575	-0.27806	Animal_01
327	-4.41367	-0.24198	Animal_01
328	-4.25657	-0.2287	Animal_01
329	-4.18836	-0.17937	Animal_01
330	-4.20716	-0.13043	Animal_01
331	-4.08243	-0.41298	Animal_01
332	-3.97463	-0.39147	Animal_01
333	-4.0281	-0.38698	Animal_01
334	-4.02626	-0.29214	Animal_01
335	-3.98703	-0.25583	Animal_01
336	-4.05641	-0.24492	Animal_01
337	-4.00339	-0.23243	Animal_01
338	-4.07319	-0.22377	Animal_01
339	-4.03522	-0.16228	Animal_01
340	-3.6509	-0.31312	Animal_01
341	-4.50637	0.11765	Animal_01
342	-4.11111	-0.09777	Animal_01
343	-4.4155	-0.05301	Animal_01
344	-4.40959	-0.04738	Animal_01
345	-4.25741	0.0412	Animal_01
346	-4.19666	0.04429	Animal_01
347	-4.41862	0.11202	Animal_01
348	-4.07203	0.05115	Animal_01
1	-4.47768	-0.00138	Animal_02
2	-4.33017	0.09066	Animal_02
3	-4.12884	0.10966	Animal_02
4	-3.79578	-0.07433	Animal_02
5	-3.75323	-0.07017	Animal_02
6	-3.52374	-0.0044	Animal_02
7	-3.58179	0.09854	Animal_02
8	-3.64905	0.12298	Animal_02
9	-3.67256	0.1375	Animal_02
10	-3.68616	0.14529	Animal_02
11	-4.19142	0.46962	Animal_02
12	-3.89081	0.16126	Animal_02
13	-3.87319	0.17497	Animal_02
14	-3.94138	0.17957	Animal_02
15	-3.93696	0.20736	Animal_02
16	-3.75031	0.22008	Animal_02
17	-4.00912	0.30447	Animal_02
18	-3.77583	0.32362	Animal_02
19	-3.85098	0.32653	Animal_02
20	-3.88678	0.3351	Animal_02
21	-3.83407	0.33993	Animal_02
22	-3.84343	0.34884	Animal_02
23	-3.80416	0.41305	Animal_02
24	-3.92781	0.4314	Animal_02
25	-3.86993	0.46401	Animal_02
26	-3.66126	0.16371	Animal_02
27	-3.59006	0.21099	Animal_02
28	-3.67438	0.24412	Animal_02
29	-3.70105	0.2536	Animal_02
30	-3.68545	0.25932	Animal_02
31	-3.68499	0.28081	Animal_02
32	-3.60891	0.40882	Animal_02
33	-3.61674	0.42097	Animal_02
34	-3.57741	0.42883	Animal_02
35	-3.58134	0.45589	Animal_02
36	-3.67112	0.4697	Animal_02
37	-3.68116	0.47651	Animal_02
38	-3.2615	0.45015	Animal_02
39	-4.26507	0.5048	Animal_02
40	-4.05998	0.59649	Animal_02
41	-3.75905	0.5754	Animal_02
42	-3.77584	0.63443	Animal_02
43	-3.27391	0.4988	Animal_02
44	-3.20521	0.62017	Animal_02
45	-4.70617	0.87952	Animal_02
46	-3.80889	0.88428	Animal_02
47	-3.77202	0.9106	Animal_02
48	-0.69181	-0.38801	Animal_02
49	-0.68052	-0.37017	Animal_02
50	-0.71063	-0.36308	Animal_02
51	-0.70838	-0.35397	Animal_02
52	-0.67705	-0.34684	Animal_02
53	0.23755	-0.48885	Animal_02
54	0.62363	-0.63608	Animal_02
55	0.64341	-0.60592	Animal_02
56	-0.7044	-0.2411	Animal_02
57	-0.65478	-0.13174	Animal_02
58	-0.27235	-0.29733	Animal_02
59	-0.48206	-0.2296	Animal_02
60	-0.21274	-0.20823	Animal_02
61	-0.21689	-0.15783	Animal_02
62	-0.3091	-0.14949	Animal_02
63	-0.41091	-0.14347	Animal_02
64	-0.21785	-0.10351	Animal_02
65	-0.25796	-0.09387	Animal_02
66	-0.24386	-0.05243	Animal_02
67	-0.36686	-0.04916	Animal_02
68	-0.22239	-0.04096	Animal_02
69	-0.20402	-0.28077	Animal_02
70	-0.09268	-0.27667	Animal_02
71	-0.13549	-0.24892	Animal_02
72	-0.07222	-0.24104	Animal_02
73	-0.18332	-0.20404	Animal_02
74	0.09649	-0.18614	Animal_02
75	-0.027	-0.1822	Animal_02
76	-0.16723	-0.16747	Animal_02
77	-0.1598	-0.16511	Animal_02
78	-0.03669	-0.162	Animal_02
79	-0.17626	-0.13708	Animal_02
80	-0.00325	-0.08707	Animal_02
81	-0.19471	-0.03174	Animal_02
82	0.11502	-0.00638	Animal_02
83	0.25375	-0.16178	Animal_02
84	0.45281	-0.06968	Animal_02
85	-0.82005	0.29567	Animal_02
86	-0.33554	0.06061	Animal_02
87	-0.39064	0.09257	Animal_02
88	-0.37317	0.10322	Animal_02
89	-0.28813	0.16807	Animal_02
90	-0.30329	0.24366	Animal_02
91	-0.34504	0.30841	Animal_02
92	0.09419	0.04225	Animal_02
93	-0.18393	0.09147	Animal_02
94	-0.14103	0.09219	Animal_02
95	-0.1536	0.13599	Animal_02
96	-0.17282	0.14792	Animal_02
97	-0.18124	0.16392	Animal_02
98	-0.18105	0.25246	Animal_02
99	0.11905	0.26456	Animal_02
100	0.28237	0.07913	Animal_02
101	0.20322	0.30356	Animal_02
102	0.17196	0.33163	Animal_02
103	0.65571	0.0523	Animal_02
104	-0.67681	0.34987	Animal_02
105	-0.17822	0.34238	Animal_02
106	0.34229	0.36453	Animal_02
107	0.37109	0.40939	Animal_02
108	0.25725	0.42013	Animal_02
109	0.29274	0.49213	Animal_02
110	0.32325	0.52371	Animal_02
111	-1.18534	0.93599	Animal_02
112	-1.15722	1.12898	Animal_02
113	-0.95345	0.68665	Animal_02
114	-0.99008	0.84671	Animal_02
115	-1.0015	0.94599	Animal_02
116	-1.0614	0.99151	Animal_02
117	-1.06196	1.04897	Animal_02
118	-0.77767	0.73373	Animal_02
1	0.01481	-0.76861	Animal_03
2	-0.10213	-0.76429	Animal_03
3	-0.07748	-0.74603	Animal_03
4	-0.09367	-0.71448	Animal_03
5	0.33081	-0.94249	Animal_03
6	0.22553	-0.85877	Animal_03
7	0.31819	-0.85226	Animal_03
8	0.40489	-0.76499	Animal_03
9	0.38012	-0.72139	Animal_03
10	0.43492	-0.70236	Animal_03
11	0.78132	-0.82334	Animal_03
12	0.49208	-0.7806	Animal_03
13	0.6999	-0.74635	Animal_03
14	0.61394	-0.7354	Animal_03
15	0.66807	-0.73417	Animal_03
16	0.56894	-0.72175	Animal_03
17	0.8402	-1.03279	Animal_03
18	0.85258	-1.01002	Animal_03
19	0.85838	-0.99823	Animal_03
20	0.86407	-0.98935	Animal_03
21	-0.27259	-0.67209	Animal_03
22	-0.30732	-0.45037	Animal_03
23	-0.44683	-0.38424	Animal_03
24	-0.13713	-0.69278	Animal_03
25	-0.00408	-0.67625	Animal_03
26	-0.10729	-0.6662	Animal_03
27	-0.15621	-0.66103	Animal_03
28	-0.12692	-0.64166	Animal_03
29	-0.0013	-0.62817	Animal_03
30	-0.08513	-0.62195	Animal_03
31	0.06059	-0.56592	Animal_03
32	0.07385	-0.5596	Animal_03
33	0.10949	-0.5491	Animal_03
34	-0.03072	-0.52571	Animal_03
35	0.01536	-0.51754	Animal_03
36	0.07937	-0.51054	Animal_03
37	-0.09959	-0.48314	Animal_03
38	0.00225	-0.47702	Animal_03
39	-0.06986	-0.47479	Animal_03
40	0.12303	-0.46676	Animal_03
41	0.09294	-0.45551	Animal_03
42	0.10617	-0.44157	Animal_03
43	0.0998	-0.43146	Animal_03
44	0.13823	-0.42125	Animal_03
45	0.15334	-0.41306	Animal_03
46	0.11405	-0.40707	Animal_03
47	0.04626	-0.38195	Animal_03
48	0.22382	-0.66541	Animal_03
49	0.30565	-0.64485	Animal_03
50	0.23478	-0.62467	Animal_03
51	0.45361	-0.61915	Animal_03
52	0.36472	-0.55576	Animal_03
53	0.31168	-0.53706	Animal_03
54	0.47466	-0.5332	Animal_03
55	0.46601	-0.53043	Animal_03
56	0.45594	-0.52777	Animal_03
57	0.48316	-0.52797	Animal_03
58	0.47847	-0.51744	Animal_03
59	0.1776	-0.44736	Animal_03
60	0.24889	-0.44762	Animal_03
61	0.43268	-0.43637	Animal_03
62	0.44246	-0.4329	Animal_03
63	0.36216	-0.38859	Animal_03
64	0.16172	-0.38699	Animal_03
65	0.64778	-0.68291	Animal_03
66	0.51182	-0.49388	Animal_03
67	0.53661	-0.44385	Animal_03
68	-0.35291	-0.27605	Animal_03
69	-0.35359	-0.26289	Animal_03
70	-0.42341	-0.24085	Animal_03
71	-0.32486	-0.12847	Animal_03
72	-0.26766	-0.12412	Animal_03
73	-0.28516	-0.10234	Animal_03
74	0.00204	-0.36655	Animal_03
75	0.02665	-0.36103	Animal_03
76	0.11543	-0.35119	Animal_03
77	0.14131	-0.34513	Animal_03
78	0.02588	-0.31978	Animal_03
79	-0.01552	-0.25082	Animal_03
80	-0.06191	-0.23422	Animal_03
81	-0.09595	-0.23342	Animal_03
82	-0.05189	-0.22887	Animal_03
83	0.14213	-0.22574	Animal_03
84	-0.04119	-0.20386	Animal_03
85	-0.09757	-0.18693	Animal_03
86	0.05014	-0.17334	Animal_03
87	-0.0092	-0.15903	Animal_03
88	-0.03043	-0.14951	Animal_03
89	0.04206	-0.14239	Animal_03
90	-0.09238	-0.13041	Animal_03
91	0.07392	-0.12082	Animal_03
92	0.28031	-0.33563	Animal_03
93	0.22328	-0.33035	Animal_03
94	0.25574	-0.28483	Animal_03
95	0.19915	-0.13123	Animal_03
96	0.23501	-0.11347	Animal_03
97	0.35328	-0.10919	Animal_03
98	0.2195	-0.10861	Animal_03
99	0.59063	-0.34746	Animal_03
100	0.76386	-0.29241	Animal_03
101	0.80824	-0.2225	Animal_03
102	0.51745	-0.17695	Animal_03
103	0.80795	-0.1663	Animal_03
104	0.75026	-0.15847	Animal_03
105	0.69603	-0.15221	Animal_03
106	0.54273	-0.11407	Animal_03
107	0.72465	-0.0958	Animal_03
108	0.87393	-0.16416	Animal_03
109	0.83529	-0.15374	Animal_03
110	0.86061	-0.12132	Animal_03
111	-0.59899	0.03028	Animal_03
112	-0.80844	0.07105	Animal_03
113	-0.49058	0.03196	Animal_03
114	-0.29488	0.0585	Animal_03
115	-0.37096	0.10228	Animal_03
116	-0.34331	0.15828	Animal_03
117	-0.24464	0.16259	Animal_03
118	-0.48454	0.17595	Animal_03
119	-0.78245	0.28935	Animal_03
120	-0.4184	0.27178	Animal_03
121	-0.42372	0.3274	Animal_03
122	-0.21428	0.37345	Animal_03
123	-0.34747	0.38358	Animal_03
124	-0.37878	0.40055	Animal_03
125	-0.29965	0.41835	Animal_03
126	-0.3322	0.50585	Animal_03
127	-0.23163	0.56097	Animal_03
128	-1.10523	0.68367	Animal_03
129	-1.06074	0.69944	Animal_03
130	-1.1488	0.72995	Animal_03
131	-1.06308	0.75122	Animal_03
132	-1.13472	0.7942	Animal_03
133	-0.91413	0.8537	Animal_03
134	-1.13189	0.89689	Animal_03
135	-0.61234	0.59164	Animal_03
136	-0.6789	0.61085	Animal_03
137	-0.52016	0.69191	Animal_03
138	-0.75156	0.76943	Animal_03
139	-0.68828	0.77013	Animal_03
140	-0.64695	0.77905	Animal_03
141	-0.64687	0.81544	Animal_03
142	-0.63991	0.86493	Animal_03
143	-0.82844	0.87463	Animal_03
144	-0.29061	0.67246	Animal_03
145	-0.29021	0.68146	Animal_03
146	-0.44051	0.78912	Animal_03
147	-0.97063	0.92143	Animal_03
148	-0.94418	0.92975	Animal_03
149	-0.91538	0.93325	Animal_03
150	-0.90216	0.95086	Animal_03
151	-1.0368	1.03292	Animal_03
152	-0.93672	1.14238	Animal_03
153	-0.6615	0.94488	Animal_03
154	-0.56236	0.98267	Animal_03
155	-0.781	0.9906	Animal_03
156	-0.29052	0.97322	Animal_03
157	-0.40723	1.10501	Animal_03
158	-0.46932	1.14858	Animal_03
159	-1.10293	1.32232	Animal_03
160	-0.65002	1.3367	Animal_03
161	-0.23981	1.35005	Animal_03
162	-0.36236	1.3996	Animal_03
163	0.47303	-0.07399	Animal_03
164	0.38179	-0.06994	Animal_03
165	0.51655	0.20747	Animal_03
166	0.53544	0.20864	Animal_03
167	0.51609	0.22071	Animal_03
168	0.51483	0.2438	Animal_03
169	0.92437	-0.00973	Animal_03
170	0.84976	0.00146	Animal_03
171	0.40057	0.42437	Animal_03
172	-3.97128	0.20958	Animal_03
173	-3.84631	0.21117	Animal_03
174	-4.01422	0.21418	Animal_03
175	-3.8731	0.222	Animal_03
176	-3.97136	0.24371	Animal_03
177	-3.79145	0.44768	Animal_03
178	-3.50154	0.16877	Animal_03
179	-3.70884	0.35586	Animal_03
180	-3.9532	0.50368	Animal_03
181	-4.03708	0.51829	Animal_03
182	-3.94173	0.52368	Animal_03
183	-3.9396	0.56918	Animal_03
184	-4.00107	0.60111	Animal_03
185	-3.71688	0.48381	Animal_03
186	-3.56647	0.50485	Animal_03
187	-3.73967	0.56869	Animal_03
188	-3.62338	0.59172	Animal_03
189	-3.64712	0.60395	Animal_03
190	-3.65556	0.63475	Animal_03
191	-3.72313	0.6636	Animal_03
192	-3.57895	0.72046	Animal_03
193	-3.57063	0.74852	Animal_03
194	-3.34772	0.81191	Animal_03
1	-0.914	-1.08465	Animal_04
2	-0.85291	-1.05982	Animal_04
3	-0.3186	-1.27786	Animal_04
4	-0.41905	-1.21784	Animal_04
5	0.01245	-1.2876	Animal_04
6	-0.06822	-1.25809	Animal_04
7	-0.26007	-1.20471	Animal_04
8	-0.29904	-1.17004	Animal_04
9	-0.03599	-1.13644	Animal_04
10	-0.23826	-1.12299	Animal_04
11	-0.25004	-1.11933	Animal_04
12	0.0064	-1.00181	Animal_04
13	-0.18311	-0.99336	Animal_04
14	0.05826	-1.28035	Animal_04
15	0.12432	-1.24353	Animal_04
16	0.14019	-1.17586	Animal_04
17	0.16403	-1.06436	Animal_04
18	-0.66394	-0.94999	Animal_04
19	-0.64164	-0.90926	Animal_04
20	-0.7732	-0.66735	Animal_04
21	-0.6268	-0.96036	Animal_04
22	-0.63285	-0.905	Animal_04
23	-0.27888	-0.92388	Animal_04
24	-0.00202	-0.71003	Animal_04
25	-0.04734	-0.69563	Animal_04
26	-0.10873	-0.68007	Animal_04
27	-0.09591	-0.67447	Animal_04
28	0.14943	-0.98643	Animal_04
29	0.07249	-0.93694	Animal_04
30	0.10878	-0.93306	Animal_04
31	0.10617	-0.90909	Animal_04
32	0.16394	-0.86848	Animal_04
33	0.18468	-0.82849	Animal_04
34	0.0295	-0.8003	Animal_04
35	-0.71207	-0.44656	Animal_04
36	-0.68591	-0.44367	Animal_04
37	-0.74132	-0.39216	Animal_04
38	-0.63331	-0.5071	Animal_04
39	-0.61293	-0.50452	Animal_04
40	-0.36005	-0.49179	Animal_04
41	-0.44953	-0.32984	Animal_04
42	-0.10493	-0.64108	Animal_04
43	-0.25072	-0.5671	Animal_04
44	-0.05023	-0.45612	Animal_04
45	0.00425	-0.44038	Animal_04
46	-0.87026	-0.1999	Animal_04
47	-0.80458	-0.13877	Animal_04
48	-0.52937	-0.20321	Animal_04
49	-0.33172	-0.18888	Animal_04
50	-0.52574	-0.17871	Animal_04
51	-0.58398	-0.15454	Animal_04
52	-0.36898	-0.13296	Animal_04
53	-0.18129	-0.2847	Animal_04
54	-0.05809	-0.28428	Animal_04
55	-0.09875	-0.28272	Animal_04
56	-0.07692	-0.27714	Animal_04
57	0.01384	-0.26634	Animal_04
58	-0.19345	-0.26569	Animal_04
59	0.00909	-0.24686	Animal_04
60	-0.13779	-0.23839	Animal_04
61	-0.20493	-0.23431	Animal_04
62	-0.12034	-0.23409	Animal_04
63	-0.10393	-0.21717	Animal_04
64	-0.07313	-0.20723	Animal_04
65	-0.14075	-0.20368	Animal_04
66	-0.2752	-0.2025	Animal_04
67	-0.07925	-0.19512	Animal_04
68	-0.30466	-0.17596	Animal_04
69	-0.12527	-0.11687	Animal_04
70	-0.88121	0.00965	Animal_04
71	-0.9312	0.15848	Animal_04
72	-1.06831	0.16147	Animal_04
73	-1.06576	0.1773	Animal_04
74	-1.12042	0.19598	Animal_04
75	-1.09607	0.21163	Animal_04
76	-1.11653	0.23016	Animal_04
77	-0.794	0.02077	Animal_04
78	-0.47554	0.16239	Animal_04
79	-0.48166	0.2109	Animal_04
80	-0.79687	0.21288	Animal_04
81	-0.42021	-0.08774	Animal_04
82	-0.40088	-0.07071	Animal_04
83	-0.35021	-0.05057	Animal_04
84	-0.40692	-0.04778	Animal_04
85	-0.40055	-0.03571	Animal_04
86	-0.38943	-0.02623	Animal_04
87	-0.33381	-0.00808	Animal_04
88	-0.36594	0.01582	Animal_04
89	-0.45439	0.04192	Animal_04
90	-0.31425	0.05608	Animal_04
91	-0.34156	0.06425	Animal_04
92	-0.42104	0.06635	Animal_04
93	-0.43684	0.07691	Animal_04
94	-0.46753	0.14323	Animal_04
95	-0.32991	0.15594	Animal_04
96	-0.3477	0.18823	Animal_04
97	-0.32401	0.18799	Animal_04
98	-0.42201	0.19236	Animal_04
99	-0.27643	0.21741	Animal_04
100	-0.84251	0.25688	Animal_04
101	-0.98046	0.3738	Animal_04
102	-0.96662	0.38454	Animal_04
103	-0.94158	0.38942	Animal_04
104	-0.99869	0.40304	Animal_04
105	-1.12838	0.43311	Animal_04
106	-1.12735	0.46918	Animal_04
107	-0.52453	0.23872	Animal_04
108	-0.54903	0.46761	Animal_04
109	-0.49039	0.56232	Animal_04
110	-0.26833	0.40088	Animal_04
111	-0.15896	0.46918	Animal_04
112	-0.20241	0.49483	Animal_04
113	-0.17268	0.54546	Animal_04
114	-1.03646	0.62861	Animal_04
115	-1.12168	0.72621	Animal_04
116	-0.8301	0.76227	Animal_04
117	-0.96803	0.79625	Animal_04
118	-0.69926	0.66791	Animal_04
119	-0.74178	0.72403	Animal_04
120	-0.60921	0.78789	Animal_04
121	-0.52696	0.81905	Animal_04
122	-0.66322	0.8243	Animal_04
123	-0.4936	0.86867	Animal_04
124	-0.24078	0.82016	Animal_04
125	-0.24145	0.92442	Animal_04
126	-4.44852	-0.50329	Animal_04
127	-4.49183	-0.46131	Animal_04
128	-4.49744	-0.4529	Animal_04
129	-4.37186	-0.43531	Animal_04
130	-4.40468	-0.43239	Animal_04
131	-4.3338	-0.40513	Animal_04
132	-4.45119	-0.37186	Animal_04
133	-4.3523	-0.22062	Animal_04
134	-3.95161	-0.22243	Animal_04
135	-4.02389	0.08135	Animal_04
136	-3.94786	0.12735	Animal_04
137	-3.66966	0.12211	Animal_04
138	-3.5139	-0.08669	Animal_04
139	-4.40421	0.13766	Animal_04
140	-4.26325	0.14292	Animal_04
141	-4.45319	0.15825	Animal_04
142	-4.37789	0.19137	Animal_04
143	-4.35581	0.21514	Animal_04
144	-4.38479	0.23541	Animal_04
145	-4.33207	0.27088	Animal_04
146	-4.46173	0.34098	Animal_04
147	-4.44302	0.37046	Animal_04
148	-4.47431	0.37486	Animal_04
149	-4.44795	0.41459	Animal_04
150	-4.48994	0.43143	Animal_04
151	-4.49161	0.44205	Animal_04
152	-4.4565	0.44458	Animal_04
153	-4.51887	0.4621	Animal_04
154	-4.16974	0.14274	Animal_04
155	-4.04603	0.15214	Animal_04
156	-4.14792	0.15507	Animal_04
157	-3.99617	0.1576	Animal_04
158	-4.12282	0.17188	Animal_04
159	-4.1046	0.20416	Animal_04
160	-3.94188	0.29497	Animal_04
161	-4.02133	0.32666	Animal_04
162	-3.91146	0.333	Animal_04
163	-4.11633	0.33342	Animal_04
164	-3.95398	0.34633	Animal_04
165	-4.10118	0.34779	Animal_04
166	-4.03647	0.35396	Animal_04
167	-4.07535	0.37724	Animal_04
168	-3.92733	0.39138	Animal_04
169	-3.9913	0.40229	Animal_04
170	-4.10455	0.43601	Animal_04
171	-3.96772	0.46186	Animal_04
172	-3.6102	0.16385	Animal_04
173	-3.87794	0.2244	Animal_04
174	-3.84625	0.24893	Animal_04
175	-3.78588	0.26694	Animal_04
176	-3.83313	0.27034	Animal_04
177	-3.86215	0.27932	Animal_04
178	-3.7789	0.28095	Animal_04
179	-3.80644	0.29953	Animal_04
180	-3.75028	0.29993	Animal_04
181	-3.84952	0.3011	Animal_04
182	-3.90061	0.30259	Animal_04
183	-3.57648	0.30428	Animal_04
184	-3.86056	0.32378	Animal_04
185	-3.72037	0.32905	Animal_04
186	-3.77006	0.36505	Animal_04
187	-3.89423	0.37387	Animal_04
188	-3.84214	0.37659	Animal_04
189	-3.84626	0.40616	Animal_04
190	-3.79362	0.41908	Animal_04
191	-3.50265	0.3958	Animal_04
192	-4.52166	0.48343	Animal_04
193	-4.53089	0.49511	Animal_04
194	-4.53513	0.50588	Animal_04
195	-4.5077	0.52717	Animal_04
196	-4.45855	0.71842	Animal_04
197	-4.40433	0.77713	Animal_04
198	-4.42647	0.79228	Animal_04
199	-4.00648	0.47065	Animal_04
200	-4.08595	0.47237	Animal_04
201	-4.16356	0.47282	Animal_04
202	-3.99152	0.48195	Animal_04
203	-4.09046	0.64749	Animal_04
204	-4.40648	0.82481	Animal_04
205	-4.41033	0.98082	Animal_04
206	-4.50611	1.07523	Animal_04
207	-3.91281	1.08776	Animal_04
208	-3.45745	1.01995	Animal_04
209	0.41597	-0.02855	Animal_04
210	0.42427	0.02045	Animal_04
211	0.53614	0.10626	Animal_04
212	0.44389	0.14135	Animal_04
213	0.45882	0.16199	Animal_04
214	0.50643	0.1821	Animal_04
215	0.43138	0.21684	Animal_04
216	0.3997	0.21935	Animal_04
217	0.79907	-0.09475	Animal_04
218	0.81351	0.16179	Animal_04
219	0.82625	0.21298	Animal_04
220	0.46828	0.24094	Animal_04
221	0.38386	0.34312	Animal_04
222	0.35074	0.36409	Animal_04
223	0.6239	0.36884	Animal_04
224	0.41657	0.38106	Animal_04
225	0.3499	0.38362	Animal_04
226	0.41569	0.39185	Animal_04
227	0.36016	0.40056	Animal_04
228	0.40516	0.40627	Animal_04
229	0.63738	0.43908	Animal_04
230	0.59884	0.45499	Animal_04
231	0.53774	0.47046	Animal_04
232	0.61068	0.51211	Animal_04
233	0.38675	0.54744	Animal_04
234	0.89066	0.32641	Animal_04
235	0.89875	0.33569	Animal_04
236	0.84186	0.34981	Animal_04
237	0.72708	0.35972	Animal_04
238	0.92154	0.39789	Animal_04
239	0.7136	0.41827	Animal_04
240	0.68774	0.44156	Animal_04
241	0.87974	0.56253	Animal_04
242	0.81848	0.5631	Animal_04
243	0.44487	0.87122	Animal_04
244	0.40949	0.89299	Animal_04
245	0.76684	0.57674	Animal_04
246	0.94884	0.64894	Animal_04
247	1.00683	0.71034	Animal_04
248	0.97187	0.88722	Animal_04
249	0.92227	0.89053	Animal_04
250	0.44263	0.90841	Animal_04
251	0.43157	0.91636	Animal_04
252	0.48129	0.92935	Animal_04
253	0.52831	0.93118	Animal_04
254	0.5995	1.00276	Animal_04
255	0.34669	1.22494	Animal_04
256	0.99345	0.90673	Animal_04
257	0.99216	0.92687	Animal_04
258	0.7122	1.07663	Animal_04
259	0.34669	1.29874	Animal_04
260	0.35437	1.35816	Animal_04
261	0.53039	1.38304	Animal_04
262	0.35619	1.38404	Animal_04
263	0.56265	1.38388	Animal_04
264	0.53475	1.39138	Animal_04
265	0.36008	1.40013	Animal_04

## Sheet: Fig.5
Panel 5f
Speed of locomotion explained by population activity (r2)
	Cortex channel
Rat	1	2	3	4	5	6	7	8	9	10	11	12	13	14	15	16	17	18	19	20	21	22	23	24	25	26	27	28	29	30	31	32
1	0.133366	0.128469	0.114251	0.0893615	0.154983	0.111141	0.0692883	0.117247	0.153505	0.102059	0.183321	0.16957	0.0499984	0.341347	0.0876722	0.465091	0.444215	0.303222	0.387692	0.103387	0.114168	0.24319	0.0952582	0.120633	0.326027	0.313923	0.352286	0.34602	0.288287	0.390994	0.311957	0.324761
2	0.125425	0.266146	0.0896649	0.10042	0.243918	0.25754	0.147226	0.48425	0.186974	0.135465	0.289495	0.133062	0.336862	0.261864	0.265106	0.173918	0.254893	0.107324	0.27468	0.279855	0.25158	0.239228	0.164925	0.209239	0.233484	0.176319	0.197653	0.213462	0.286132	0.206384	0.407276	0.216852
3	0.152415	0.0683339	0.0833335	0.123082	0.0984879	0.145805	0.103712	0.0572757	0.092429	0.107483	0.0931942	0.112017	0.0856223	0.0901172	0.102213	0.0576254	0.397107	0.328511	0.418885	0.231755	0.269706	0.306638	0.341567	0.37181	0.165787	0.130644	0.287058	0.154604	0.224916	0.118907	0.236833	0.157232
4	0.0925772	0.117496	0.102812	0.143933	0.085225	0.149141	0.146632	0.183518	0.0719139	0.138785	0.068235	0.103848	0.0819859	0.0878014	0.117395	0.083914	0.106379	0.282336	0.179505	0.308457	0.202779	0.496729	0.292405	0.439697	0.266657	0.168695	0.263446	0.220486	0.320071	0.168003	0.326494	0.0865472
5	0.165546	0.271911	0.19493	0.087086	0.363572	0.352413	0.160274	0.446564	0.136904	0.144531	0.263577	0.271762	0.100342	0.142527	0.233792	0.147753	0.0621213	0.149242	0.180004	0.229407	0.145846	0.146681	0.157392	0.201591	0.274991	0.0532593	0.115299	0.135139	0.179177	0.154391	0.296449	0.16348
6	0.12175	0.0757556	0.0521533	0.180665	0.159587	0.122241	0.039262	0.271941	0.155828	0.124285	0.0992926	0.113631	0.183976	0.0805069	0.498547	0.129634	0.0958452	0.111404	0.085533	0.237722	0.0901852	0.357566	0.127685	0.348528	0.101589	0.14902	0.148027	0.202282	0.167834	0.151296	0.452277	0.115195
7	0.0283415	0.0720064	0.0747516	0.0538735	0.0687342	0.400268	0.206544	0.111845	0.0523201	0.164126	0.0865167	0.115745	0.0787029	0.0186753	0.234987	0.0352559	0.266296	0.346268	0.336904	0.296946	0.507822	0.265391	0.323221	0.19991	0.40338	0.102205	0.315361	0.153787	0.211552	0.137684	0.30851	0.129641
	MLR channel
Rat	1	2	3	4	5	6	7	8	9	10	11	12	13	14	15	16
1	0.587121	0.581528	0.624435	0.481171	0.640215	0.592808	0.571295	0.449852	0.42545	0.120977	0.26621	0.0441148	0.147101	0.203367	0.258346	0.289857
2	0.59116	0.533379	0.582717	0.402076	0.544048	0.349814	0.500693	0.0722962	0.146902	0.236354	0.430406	0.488916	0.530884	0.47586	0.429886	0.309238
3	0.345997	0.428541	0.516802	0.390425	0.342463	0.567368	0.233013	0.230519	0.190377	0.106318	0.140771	0.244651	0.0742998	0.0693408	0.187163	0.0878981
4	0.281325	0.259695	0.278934	0.196688	0.390059	0.329443	0.215657	0.19946	0.100866	0.0956996	0.089661	0.0746886	0.143813	0.135699	0.081979	0.0682168
5	0.104961	0.0582132	0.0862153	0.0861545	0.0670223	0.0736616	0.0436763	0.0380078	0.0468602	0.0304422	0.0296598	0.0611153	0.0360845	0.037751	0.0884253	0.0447045
6	0.366967	0.348488	0.192207	0.384747	0.200845	0.100902	0.138389	0.192997	0.204903	0.193182	0.176139	0.286609	0.214172	0.259547	0.301298	0.240434
7	0.20745	0.298581	0.170482	0.193793	0.0580204	0.192583	0.183859	0.29836	0.27962	0.157422	0.115885	0.180169	0.134544	0.303013	0.262699	0.27561

## Sheet: Fig. 6
Panel 6d
Speed of locomotion explained by population activity (r2)
	Cortex channel
Rat	1	2	3	4	5	6	7	8	9	10	11	12	13	14	15	16	17	18	19	20	21	22	23	24	25	26	27	28	29	30	31	32
1	0.0916015	0.0859699	0.0437882	0.0870483	0.0545545	0.0963452	0.0854357	0.0635018	0.0652283	0.518656	0.0534138	0.347533	0.0592914	0.349242	0.031082	0.248301	0.101586	0.0827552	0.249635	0.0296247	0.229401	0.0702631	0.163805	0.0460294	0.0452417	0.181268	0.0370419	0.0335347	0.0791686	0.0591518	0.0646317	0.182761
2	0.0719388	0.310827	0.415619	0.180002	0.313236	0.402083	0.231229	0.327432	0.0484325	0.0352887	0.185655	0.0622354	0.0207247	0.066828	0.0995393	0.140204	0.0511889	0.0420801	0.0473094	0.0371539	0.0253844	0.122748	0.024216	0.0182913	0.0442283	0.0523565	0.0662923	0.113938	0.0615129	0.0396061	0.0548526	0.0742788
3	0.0851129	0.110326	0.156694	0.0729601	0.145665	0.0753885	0.283366	0.107791	0.0567322	0.0754758	0.0519635	0.0914615	0.191276	0.0780737	0.06516	0.0342516	0.0481994	0.0817521	0.0863045	0.161281	0.108674	0.0311503	0.131359	0.198581	0.0467181	0.0370455	0.178518	0.0630018	0.035117	0.0545007	0.0364874	0.0174367
4	0.0192741	0.16205	0.0355386	0.0261083	0.125314	0.117772	0.0203673	0.0767908	0.0887724	0.108193	0.140737	0.0619286	0.0570932	0.250759	0.143745	0.0279741	0.2408	0.0593804	0.0788703	0.240286	0.087232	0.0764537	0.0670034	0.176658	0.20792	0.046709	0.108352	0.0627215	0.178834	0.0670009	0.0518433	0.148055
5	0.096349	0.215448	0.207858	0.0337823	0.0773791	0.121483	0.160422	0.102017	0.154775	0.146226	0.118629	0.12887	0.0651577	0.0889294	0.127061	0.0603383	0.0745695	0.0549062	0.0576916	0.0496245	0.0569711	0.18508	0.22493	0.415486	0.170018	0.140296	0.154216	0.135631	0.191973	0.0454432	0.35722	0.227647
6	0.0847666	0.0129427	0.0429913	0.0126998	0.0446474	0.078208	0.0547711	0.070322	0.0447592	0.013693	0.0693914	0.138932	0.13113	0.0695442	0.118658	0.06805	0.068005	0.0103517	0.0518052	0.0424268	0.12478	0.0165328	0.02329	0.0172703	0.159624	0.0557374	0.0693344	0.0243837	0.0675566	0.0569168	0.0699927	0.119756
	MLR channel
Rat	1	2	3	4	5	6	7	8	9	10	11	12	13	14	15	16
1	0.366797	0.451874	0.355483	0.0989436	0.413173	0.139891	0.384298	0.28494	0.161566	0.147019	0.0406681	0.0165887	0.0320287	0.0326058	0.150853	0.0643132
2	0.0192779	0.0526083	0.0463681	0.0464732	0.078903	0.0628865	0.0392254	0.0301462	0.0922857	0.0437134	0.127663	0.0486181	0.0733369	0.10661	0.0475744	0.0418219
3	0.0440783	0.0522239	0.0389948	0.055445	0.0357125	0.0619853	0.0492652	0.0711046	0.0212495	0.0865083	0.0551906	0.0587226	0.0731014	0.0566112	0.0324928	0.0545688
4	0.092687	0.0744454	0.166425	0.0759625	0.138476	0.137922	0.153907	0.0960138	0.297772	0.245402	0.0789178	0.101823	0.101722	0.0776206	0.0776191	0.0297304
5	0.0667429	0.0395788	0.0145204	0.0801035	0.0173298	0.0586799	0.0326843	0.146358	0.0335807	0.0345713	0.0496482	0.0915844	0.0687132	0.0412695	0.0381274	0.0356749
6	0.130788	0.0408533	0.139619	0.1061	0.0791701	0.105814	0.072634	0.0622481	0.110545	0.122308	0.0832505	0.110133	0.192432	0.0803417	0.0532974	0.120847
Panel 6e
	Number of MLR channels r2>0.2 with locomotor speed (%)
Rat	Intact	Post-SCI
1	81.25	37.5
2	87.5	0
3	56.25	(could not be performed)
4	37.5	12.5
5	0	0
6	62.5	0
7	43.75	0
Panel 6f
	Onset of population activation around gait initiation (s)
	Cortex		MLR
Rat	Intact	Post-SCI	Intact	Post-SCI
1	-130	-130	80	60
2	-180	-90	120	50
3	-40	nan	110	nan
4	-240	-180	160	130
5	-110	-200	120	10
6	-170	-300	110	80
7	-160	-190	30	0

## Sheet: Fig. 8
Panel 8b
Rat	Step height increase (%)			spared tissue (%)
1	19.5434			19.8
2	24.5295			12.9
3	-0.204418			5.3
4	50.2485			17.4
5	2.06615			7
6	50.4627			16.5
Panel 8c
	Multivariate analysis of locomotion (a.u. score)
	severe lesion			moderate lesion
Rat	MLR OFF	M1-MLR		Rat	MLR OFF	M1-MLR
1	1.16662	1.00252		1	0.804569	0.469832
2	1.26711	1.09011		2	0.905097	0.877003
				3	0.873135	0.658521
				4	1.07752	0.711157
Panel 8d
	Locomotion with M1-controlled MLR
	Step height (cm)			Hip excursion (deg)
Rat	MLR OFF	M1-MLR		MLR OFF	M1-MLR
1	2.13783	2.81158		49.8696	59.6158
2	2.245	2.996		36.5643	45.5333
3	1.88186	1.90989		24.0714	24.0222		did not recover voluntary locomotion
4	2.08058	3.04615		41.7923	62.7923
5	2.2035	2.03296		27.005	27.563		did not recover voluntary locomotion
6	2.8275	4.175		37.1437	55.8875
Panel 8e
	Time before initiation
	Latency (s)				Variability (s)
Rat	MLR OFF	M1-MLT	MLR ON		MLR OFF	M1-MLT	MLR ON
1	10.92	21.54	3.7		7.53	15.39	0.77
2	44.81	46.28	4.13		24.27	24.67	1.22
3	30.24	26.76	11.85		16.31	20.77	3.62
4	12.76	16.11	2.62		7.93	18.09	0.77
5	29.47	41.98	10.73		19.51	26.66	0.97
6	15.47	21.84	5.55		12.49	20.11	1.88
Panel 8f
	Grimace stress score (%)
Rat	MLR OFF	M1-MLT	MLR ON
1	8.75	9.375	34.8214
2	6.25	15	28.125
3	12.5	17.5	20.3125
4	8.75	15.625	27.0833
5	10	29.6875	26.25
6	6.25	13.5417	17.1875

## Sheet: Fig.S1
Panel S1b
	Number of MLR channels r2>0.2 with locomotor speed (%)
Rat	Intact	Post-SCI
1	81.25	37.5
2	87.5	0
3	56.25	nan
4	37.5	12.5
5	0	0
6	62.5	0
7	43.75	0
Panel S1c
	multi-unit activity (Hz)
	M1
Rat	Intact	Post-SCI
1	44	24.5
2	39.8	34.3
3	38	37.2
4	46	36.8
5	55.3	34.3
6	36	30.6
Panel S1d
	noise/signal ratio
	M1			MLR
Rat	Intact	Post-SCI		Intact	Post-SCI
1	0.0156891	0.111658		0.0335479	0.035968
2	0.033889	0.0476684		0.0410216	0.0605622
3	0.0184327	0.0730499		0.0291238	0.0299706
4	0.0252611	0.026715		0.0190599	0.0314068
5	0.0164554	0.0338445		0.0127689	0.0427178
6	0.0306761	0.0457981		0.0372106	0.0740579
Panel S1e
	noise/signal ratio
	M1			MLR
Rat	Intact	Post-SCI		Intact	Post-SCI
1	0.176268	0.441307		0.350692	0.41867
2	0.26758	0.169765		0.501912	0.704758
3	0.209384	0.218608		0.456702	0.469732
4	0.178336	0.352603		0.290168	0.373297
5	0.245812	0.240498		0.27425	0.345246
6	0.360847	0.277799		0.48947	0.721199

## Sheet: Fig.S2
Panel S2a
Decoding accuracy in all rats (%)
Rat	1	2	3	4	5	6	7
Walk accuracy	98	86	90	75	92	79	95
Idle accuracy	90	94	95	90	92	85	88
